# Supplementary material for: The effect of domestication on post-conflict management: wolves reconcile while dogs avoid each other
Source: R Soc Open Sci. 2018 Jul 4;5(7):171553. doi: 10.1098/rsos.171553 (PMC6083655; doi:10.1098/rsos.171553)
Supplement: Cafazzo_et_al_Data_used_for_analyses_ESM [file rsos171553supp3.xls]

## Sheet: Model_1
dyad	dyadpack	aggressor	victim	pack	rec	rec_lat	rec_dur	initiator	byst_before_rec	Rank_distances	context	intensity_aggr	de_und	affil_recipr	aggr_recipr
kaspar-aragorn	kaspar-aragorn-kasparpack	kaspar	Aragorn	kasparpack	0	NA	NA	NA	0	5.62105	no_food	high	de	-0.191489	0.9375
kaspar-aragorn	kaspar-aragorn-kasparpack	kaspar	Aragorn	kasparpack	1	409.2	2	v	1	5.62105	no_food	high	de	-0.191489	0.9375
kaspar-aragorn	kaspar-aragorn-kasparpack	kaspar	Aragorn	kasparpack	0	NA	NA	NA	0	5.62105	no_food	low	de	-0.191489	0.9375
kaspar-aragorn	kaspar-aragorn-kasparpack	kaspar	Aragorn	kasparpack	0	214.6	NA	v	0	5.62105	no_food	high	de	-0.191489	0.9375
kaspar-aragorn	kaspar-aragorn-kasparpack	kaspar	Aragorn	kasparpack	1	19.4	3.2	v	1	5.62105	no_food	high	de	-0.191489	0.9375
kaspar-aragorn	kaspar-aragorn-kasparpack	kaspar	Aragorn	kasparpack	0	NA	NA	NA	0	5.62105	no_food	low	de	-0.191489	0.9375
kaspar-aragorn	kaspar-aragorn-kasparpack	kaspar	Aragorn	kasparpack	1	124	9.2	v	0	5.62105	no_food	high	de	-0.191489	0.9375
kaspar-aragorn	kaspar-aragorn-kasparpack	kaspar	Aragorn	kasparpack	0	NA	NA	NA	0	5.62105	no_food	high	de	-0.191489	0.9375
kaspar-aragorn	kaspar-aragorn-kasparpack	kaspar	Aragorn	kasparpack	1	7.4	1	v	0	5.62105	no_food	low	de	-0.191489	0.9375
kaspar-aragorn	kaspar-aragorn-kasparpack	kaspar	Aragorn	kasparpack	0	NA	NA	NA	0	5.62105	no_food	high	de	-0.191489	0.9375
kaspar-aragorn	kaspar-aragorn-kasparpack	kaspar	Aragorn	kasparpack	0	NA	NA	NA	0	5.62105	no_food	low	ud	-0.191489	0.9375
kaspar-aragorn	kaspar-aragorn-kasparpack	kaspar	Aragorn	kasparpack	1	101	2.8	v	1	5.62105	no_food	low	de	-0.191489	0.9375
kaspar-aragorn	kaspar-aragorn-kasparpack	kaspar	Aragorn	kasparpack	0	NA	NA	NA	0	5.62105	no_food	high	de	-0.191489	0.9375
kaspar-aragorn	kaspar-aragorn-kasparpack	kaspar	Aragorn	kasparpack	1	0	0.6	v	0	5.62105	no_food	low	de	-0.191489	0.9375
kaspar-aragorn	kaspar-aragorn-kasparpack	kaspar	Aragorn	kasparpack	0	NA	NA	NA	0	5.62105	no_food	high	de	-0.191489	0.9375
kaspar-aragorn	kaspar-aragorn-kasparpack	kaspar	Aragorn	kasparpack	0	NA	NA	NA	0	5.62105	no_food	low	de	-0.191489	0.9375
kaspar-aragorn	kaspar-aragorn-kasparpack	kaspar	Aragorn	kasparpack	0	NA	NA	NA	0	5.62105	no_food	low	de	-0.191489	0.9375
kaspar-aragorn	kaspar-aragorn-kasparpack	kaspar	Aragorn	kasparpack	1	221.4	20	v	1	5.62105	no_food	high	de	-0.191489	0.9375
kaspar-aragorn	kaspar-aragorn-kasparpack	kaspar	Aragorn	kasparpack	1	506.8	14.6	v	1	5.62105	no_food	high	de	-0.191489	0.9375
kaspar-aragorn	kaspar-aragorn-kasparpack	kaspar	Aragorn	kasparpack	0	NA	NA	NA	0	5.62105	no_food	low	de	-0.191489	0.9375
kaspar-aragorn	kaspar-aragorn-kasparpack	kaspar	Aragorn	kasparpack	1	3.8	11.8	a	0	5.62105	no_food	high	de	-0.191489	0.9375
kaspar-aragorn	kaspar-aragorn-kasparpack	kaspar	Aragorn	kasparpack	1	59.4	4	v	0	5.62105	no_food	high	de	-0.191489	0.9375
kaspar-aragorn	kaspar-aragorn-kasparpack	kaspar	Aragorn	kasparpack	1	145.8	3	v	0	5.62105	no_food	high	de	-0.191489	0.9375
kaspar-tala	kaspar-tala-kasparpack	tala	kaspar	kasparpack	0	NA	NA	NA	0	-9.37895	food	high	ud	0.175439	-0.692308
kaspar-tala	kaspar-tala-kasparpack	tala	kaspar	kasparpack	0	NA	NA	NA	0	-9.37895	food	high	de	0.175439	-0.692308
kaspar-tala	kaspar-tala-kasparpack	kaspar	tala	kasparpack	1	277.4	19.2	a	1	9.37895	food	high	de	-0.175439	0.692308
kaspar-tala	kaspar-tala-kasparpack	kaspar	tala	kasparpack	1	0	6.6	v	0	9.37895	no_food	low	de	-0.175439	0.692308
kaspar-tala	kaspar-tala-kasparpack	kaspar	tala	kasparpack	1	30.6	11.4	v	0	9.37895	food	low	de	-0.175439	0.692308
kaspar-tala	kaspar-tala-kasparpack	kaspar	tala	kasparpack	1	25.6	6	v	1	9.37895	no_food	low	de	-0.175439	0.692308
kaspar-tala	kaspar-tala-kasparpack	kaspar	tala	kasparpack	1	16.8	0.8	v	0	9.37895	food	low	de	-0.175439	0.692308
kaspar-tala	kaspar-tala-kasparpack	kaspar	tala	kasparpack	1	0.8	10.6	v	0	9.37895	no_food	low	de	-0.175439	0.692308
kaspar-tala	kaspar-tala-kasparpack	kaspar	tala	kasparpack	1	11.2	2.4	v	0	9.37895	food	high	de	-0.175439	0.692308
kaspar-tala	kaspar-tala-kasparpack	kaspar	tala	kasparpack	1	5.2	1.4	v	0	9.37895	no_food	high	de	-0.175439	0.692308
kaspar-chitto	kaspar-chitto-kasparpack	kaspar	chitto	kasparpack	0	NA	NA	NA	0	19.5	no_food	high	de	-0.285714	1
kaspar-chitto	kaspar-chitto-kasparpack	kaspar	chitto	kasparpack	0	NA	NA	NA	0	19.5	food	low	de	-0.285714	1
kaspar-chitto	kaspar-chitto-kasparpack	kaspar	chitto	kasparpack	1	0	1.2	v	0	19.5	no_food	high	de	-0.285714	1
kaspar-chitto	kaspar-chitto-kasparpack	kaspar	chitto	kasparpack	1	69.4	3.8	a	1	19.5	food	low	de	-0.285714	1
kaspar-chitto	kaspar-chitto-kasparpack	kaspar	chitto	kasparpack	1	2.6	9.2	v	0	19.5	no_food	high	de	-0.285714	1
kaspar-chitto	kaspar-chitto-kasparpack	kaspar	chitto	kasparpack	1	90	2.6	v	1	19.5	no_food	low	de	-0.285714	1
kaspar-chitto	kaspar-chitto-kasparpack	kaspar	chitto	kasparpack	1	41.4	9	v	0	19.5	food	low	de	-0.285714	1
kaspar-chitto	kaspar-chitto-kasparpack	kaspar	chitto	kasparpack	1	475.6	2.6	v	0	19.5	food	high	de	-0.285714	1
kaspar-chitto	kaspar-chitto-kasparpack	kaspar	chitto	kasparpack	1	2.8	3	v	0	19.5	no_food	high	de	-0.285714	1
kaspar-chitto	kaspar-chitto-kasparpack	kaspar	chitto	kasparpack	0	NA	NA	NA	0	19.5	no_food	low	de	-0.285714	1
kaspar-chitto	kaspar-chitto-kasparpack	kaspar	chitto	kasparpack	0	NA	NA	NA	0	19.5	food	high	de	-0.285714	1
kaspar-chitto	kaspar-chitto-kasparpack	kaspar	chitto	kasparpack	1	12.2	15	v	0	19.5	no_food	low	de	-0.285714	1
kaspar-chitto	kaspar-chitto-kasparpack	kaspar	chitto	kasparpack	1	12.4	1.6	v	0	19.5	no_food	high	de	-0.285714	1
kaspar-chitto	kaspar-chitto-kasparpack	kaspar	chitto	kasparpack	1	4.6	5.4	v	0	19.5	no_food	high	de	-0.285714	1
kaspar-chitto	kaspar-chitto-kasparpack	kaspar	chitto	kasparpack	0	NA	NA	NA	0	19.5	no_food	low	de	-0.285714	1
aragorn-tala	aragorn-tala-kasparpack	tala	Aragorn	kasparpack	1	41.8	1.6	a	0	-3.75791	no_food	high	de	0.05	0
aragorn-tala	aragorn-tala-kasparpack	aragorn	tala	kasparpack	0	NA	NA	NA	0	3.75791	no_food	low	de	-0.05	0
aragorn-tala	aragorn-tala-kasparpack	aragorn	tala	kasparpack	0	NA	NA	NA	0	3.75791	food	high	de	-0.05	0
aragorn-tala	aragorn-tala-kasparpack	aragorn	tala	kasparpack	0	NA	NA	NA	0	3.75791	food	high	de	-0.05	0
aragorn-tala	aragorn-tala-kasparpack	aragorn	tala	kasparpack	1	51.2	4.4	v	1	3.75791	no_food	high	de	-0.05	0
aragorn-tala	aragorn-tala-kasparpack	aragorn	tala	kasparpack	1	68.6	1.6	a	1	3.75791	no_food	high	de	-0.05	0
aragorn-tala	aragorn-tala-kasparpack	aragorn	tala	kasparpack	1	54.8	3.6	v	1	3.75791	no_food	high	de	-0.05	0
aragorn-tala	aragorn-tala-kasparpack	aragorn	tala	kasparpack	1	0	4.2	v	0	3.75791	no_food	high	de	-0.05	0
aragorn-tala	aragorn-tala-kasparpack	aragorn	tala	kasparpack	0	NA	NA	NA	0	3.75791	no_food	low	ud	-0.05	0
aragorn-chitto	aragorn-chitto-kasparpack	aragorn	chitto	kasparpack	1	9	11	v	0	13.879	no_food	high	de	-0.362637	1
aragorn-chitto	aragorn-chitto-kasparpack	aragorn	chitto	kasparpack	0	193	15.6	v	0	13.879	food	high	de	-0.362637	1
aragorn-chitto	aragorn-chitto-kasparpack	aragorn	chitto	kasparpack	1	407	4.4	v	0	13.879	no_food	high	de	-0.362637	1
aragorn-chitto	aragorn-chitto-kasparpack	aragorn	chitto	kasparpack	1	0.2	NA	v	0	13.879	no_food	high	de	-0.362637	1
tala-shima	tala-shima-kasparpack	tala	shima	kasparpack	0	NA	NA	NA	0	6.12105	no_food	high	de	0.235294	0.846154
tala-shima	tala-shima-kasparpack	tala	shima	kasparpack	0	NA	NA	NA	0	6.12105	no_food	high	de	0.235294	0.846154
tala-shima	tala-shima-kasparpack	tala	shima	kasparpack	0	NA	NA	NA	0	6.12105	no_food	high	de	0.235294	0.846154
tala-shima	tala-shima-kasparpack	tala	shima	kasparpack	0	NA	NA	NA	0	6.12105	no_food	high	de	0.235294	0.846154
tala-shima	tala-shima-kasparpack	tala	shima	kasparpack	1	160.4	1.8	v	0	6.12105	no_food	low	de	0.235294	0.846154
tala-shima	tala-shima-kasparpack	tala	shima	kasparpack	0	NA	NA	NA	0	6.12105	no_food	high	de	0.235294	0.846154
tala-shima	tala-shima-kasparpack	tala	shima	kasparpack	0	NA	NA	NA	0	6.12105	food	high	de	0.235294	0.846154
tala-shima	tala-shima-kasparpack	tala	shima	kasparpack	0	NA	NA	NA	0	6.12105	no_food	high	de	0.235294	0.846154
tala-shima	tala-shima-kasparpack	tala	shima	kasparpack	0	NA	NA	NA	0	6.12105	food	high	de	0.235294	0.846154
tala-shima	tala-shima-kasparpack	tala	shima	kasparpack	0	NA	NA	NA	0	6.12105	food	high	de	0.235294	0.846154
tala-shima	tala-shima-kasparpack	tala	shima	kasparpack	0	NA	NA	NA	0	6.12105	food	low	de	0.235294	0.846154
tala-shima	tala-shima-kasparpack	tala	shima	kasparpack	1	153.4	8.2	v	1	6.12105	no_food	high	de	0.235294	0.846154
tala-shima	tala-shima-kasparpack	tala	shima	kasparpack	0	NA	NA	NA	0	6.12105	no_food	high	de	0.235294	0.846154
tala-shima	tala-shima-kasparpack	tala	shima	kasparpack	0	NA	NA	NA	0	6.12105	no_food	high	de	0.235294	0.846154
tala-shima	tala-shima-kasparpack	tala	shima	kasparpack	0	NA	NA	NA	0	6.12105	no_food	low	de	0.235294	0.846154
tala-shima	tala-shima-kasparpack	tala	shima	kasparpack	0	NA	NA	NA	0	6.12105	no_food	high	de	0.235294	0.846154
tala-shima	tala-shima-kasparpack	tala	shima	kasparpack	0	NA	NA	NA	0	6.12105	food	high	de	0.235294	0.846154
tala-shima	tala-shima-kasparpack	tala	shima	kasparpack	0	NA	NA	NA	0	6.12105	no_food	high	de	0.235294	0.846154
tala-shima	tala-shima-kasparpack	tala	shima	kasparpack	1	332	6	v	1	6.12105	no_food	high	de	0.235294	0.846154
tala-shima	tala-shima-kasparpack	tala	shima	kasparpack	0	NA	NA	NA	0	6.12105	no_food	low	de	0.235294	0.846154
tala-shima	tala-shima-kasparpack	tala	shima	kasparpack	0	NA	NA	NA	0	6.12105	no_food	low	de	0.235294	0.846154
tala-shima	tala-shima-kasparpack	tala	shima	kasparpack	1	9.2	1.4	v	0	6.12105	no_food	high	de	0.235294	0.846154
tala-shima	tala-shima-kasparpack	tala	shima	kasparpack	0	NA	NA	NA	0	6.12105	no_food	low	de	0.235294	0.846154
tala-shima	tala-shima-kasparpack	tala	shima	kasparpack	0	NA	NA	NA	0	6.12105	no_food	low	de	0.235294	0.846154
tala-shima	tala-shima-kasparpack	tala	shima	kasparpack	0	NA	NA	NA	0	6.12105	no_food	low	de	0.235294	0.846154
tala-shima	tala-shima-kasparpack	tala	shima	kasparpack	0	NA	NA	NA	0	6.12105	food	low	de	0.235294	0.846154
tala-shima	tala-shima-kasparpack	tala	shima	kasparpack	0	NA	NA	NA	0	6.12105	no_food	low	de	0.235294	0.846154
tala-shima	tala-shima-kasparpack	tala	shima	kasparpack	1	582	1.8	v	1	6.12105	no_food	low	de	0.235294	0.846154
tala-shima	tala-shima-kasparpack	tala	shima	kasparpack	0	NA	NA	NA	0	6.12105	no_food	low	de	0.235294	0.846154
tala-shima	tala-shima-kasparpack	shima	tala	kasparpack	1	34.8	3	v	1	-6.12105	no_food	low	de	-0.235294	-0.846154
tala-shima	tala-shima-kasparpack	shima	tala	kasparpack	0	NA	NA	NA	0	-6.12105	food	low	ud	-0.235294	-0.846154
tala-shima	tala-shima-kasparpack	shima	tala	kasparpack	0	NA	NA	NA	0	-6.12105	no_food	low	ud	-0.235294	-0.846154
tala-chitto	tala-chitto-kasparpack	tala	chitto	kasparpack	1	28.2	16.4	v	0	10.121	no_food	high	de	-0.0621469	0.6
tala-chitto	tala-chitto-kasparpack	tala	chitto	kasparpack	1	70.4	35.8	a	1	10.121	no_food	low	de	-0.0621469	0.6
tala-chitto	tala-chitto-kasparpack	tala	chitto	kasparpack	1	350.6	8.8	a	0	10.121	food	high	ud	-0.0621469	0.6
tala-chitto	tala-chitto-kasparpack	tala	chitto	kasparpack	1	7.6	1.2	v	1	10.121	no_food	high	ud	-0.0621469	0.6
tala-chitto	tala-chitto-kasparpack	tala	chitto	kasparpack	1	17.4	0.8	v	0	10.121	no_food	high	de	-0.0621469	0.6
tala-chitto	tala-chitto-kasparpack	tala	chitto	kasparpack	0	53.6	3.6	v	0	10.121	food	high	de	-0.0621469	0.6
tala-chitto	tala-chitto-kasparpack	tala	chitto	kasparpack	0	NA	NA	NA	0	10.121	food	high	de	-0.0621469	0.6
tala-chitto	tala-chitto-kasparpack	tala	chitto	kasparpack	1	7.6	4.2	v	1	10.121	no_food	high	de	-0.0621469	0.6
tala-chitto	tala-chitto-kasparpack	tala	chitto	kasparpack	0	49.4	0.6	v	0	10.121	no_food	low	de	-0.0621469	0.6
tala-chitto	tala-chitto-kasparpack	tala	chitto	kasparpack	0	NA	NA	NA	0	10.121	no_food	high	de	-0.0621469	0.6
tala-chitto	tala-chitto-kasparpack	tala	chitto	kasparpack	0	NA	NA	NA	0	10.121	no_food	high	de	-0.0621469	0.6
tala-chitto	tala-chitto-kasparpack	tala	chitto	kasparpack	0	NA	NA	NA	0	10.121	food	high	ud	-0.0621469	0.6
tala-chitto	tala-chitto-kasparpack	tala	chitto	kasparpack	1	1	23.2	v	0	10.121	no_food	high	de	-0.0621469	0.6
tala-chitto	tala-chitto-kasparpack	tala	chitto	kasparpack	1	129.4	1	v	1	10.121	no_food	high	ud	-0.0621469	0.6
tala-chitto	tala-chitto-kasparpack	tala	chitto	kasparpack	1	3.8	1.4	v	0	10.121	no_food	low	ud	-0.0621469	0.6
tala-chitto	tala-chitto-kasparpack	tala	chitto	kasparpack	0	NA	NA	NA	0	10.121	no_food	high	de	-0.0621469	0.6
tala-chitto	tala-chitto-kasparpack	tala	chitto	kasparpack	0	NA	NA	NA	0	10.121	no_food	high	de	-0.0621469	0.6
tala-chitto	tala-chitto-kasparpack	tala	chitto	kasparpack	1	11.8	65	v	0	10.121	no_food	low	de	-0.0621469	0.6
tala-chitto	tala-chitto-kasparpack	tala	chitto	kasparpack	0	NA	NA	NA	0	10.121	no_food	high	de	-0.0621469	0.6
tala-chitto	tala-chitto-kasparpack	tala	chitto	kasparpack	0	NA	NA	NA	0	10.121	no_food	high	de	-0.0621469	0.6
tala-chitto	tala-chitto-kasparpack	tala	chitto	kasparpack	0	NA	NA	NA	0	10.121	no_food	low	de	-0.0621469	0.6
tala-chitto	tala-chitto-kasparpack	tala	chitto	kasparpack	0	NA	NA	NA	0	10.121	no_food	low	de	-0.0621469	0.6
tala-chitto	tala-chitto-kasparpack	tala	chitto	kasparpack	0	NA	NA	NA	0	10.121	no_food	low	de	-0.0621469	0.6
tala-chitto	tala-chitto-kasparpack	tala	chitto	kasparpack	1	24.4	16.6	v	0	10.121	no_food	high	de	-0.0621469	0.6
tala-chitto	tala-chitto-kasparpack	tala	chitto	kasparpack	0	NA	NA	NA	0	10.121	no_food	low	de	-0.0621469	0.6
tala-chitto	tala-chitto-kasparpack	tala	chitto	kasparpack	1	27.8	5.6	a	0	10.121	no_food	high	de	-0.0621469	0.6
tala-chitto	tala-chitto-kasparpack	tala	chitto	kasparpack	0	NA	NA	NA	0	10.121	no_food	low	ud	-0.0621469	0.6
shima-chitto	shima-chitto-kasparpack	shima	chitto	kasparpack	0	NA	NA	NA	0	4	no_food	low	ud	0.0212766	-0.666667
shima-chitto	shima-chitto-kasparpack	chitto	shima	kasparpack	0	NA	NA	NA	0	-4	no_food	low	de	-0.0212766	0.666667
shima-chitto	shima-chitto-kasparpack	chitto	shima	kasparpack	0	NA	NA	NA	0	-4	no_food	high	de	-0.0212766	0.666667
geronimo-amarok	geronimo-amarok-geronimopack	geronimo	amarok	geronimopack	1	56	2.2	v	0	3.64286	no_food	high	de	-0.196078	1
geronimo-amarok	geronimo-amarok-geronimopack	geronimo	amarok	geronimopack	1	2	2	v	0	3.64286	no_food	high	de	-0.196078	1
geronimo-amarok	geronimo-amarok-geronimopack	geronimo	amarok	geronimopack	0	NA	NA	NA	0	3.64286	food	low	de	-0.196078	1
geronimo-amarok	geronimo-amarok-geronimopack	geronimo	amarok	geronimopack	0	NA	NA	NA	0	3.64286	food	high	de	-0.196078	1
geronimo-amarok	geronimo-amarok-geronimopack	geronimo	amarok	geronimopack	0	NA	NA	NA	0	3.64286	no_food	high	de	-0.196078	1
geronimo-amarok	geronimo-amarok-geronimopack	geronimo	amarok	geronimopack	0	NA	NA	NA	0	3.64286	no_food	high	de	-0.196078	1
geronimo-amarok	geronimo-amarok-geronimopack	geronimo	amarok	geronimopack	0	NA	NA	NA	0	3.64286	food	low	de	-0.196078	1
geronimo-amarok	geronimo-amarok-geronimopack	geronimo	amarok	geronimopack	0	NA	NA	NA	0	3.64286	no_food	low	de	-0.196078	1
geronimo-amarok	geronimo-amarok-geronimopack	geronimo	amarok	geronimopack	0	NA	NA	NA	0	3.64286	no_food	low	de	-0.196078	1
geronimo-amarok	geronimo-amarok-geronimopack	amarok	geronimo	geronimopack	0	NA	NA	NA	0	-3.64286	no_food	low	ud	0.196078	1
geronimo-amarok	geronimo-amarok-geronimopack	amarok	geronimo	geronimopack	0	NA	NA	NA	0	-3.64286	food	low	ud	0.196078	1
geronimo-amarok	geronimo-amarok-geronimopack	amarok	geronimo	geronimopack	1	74.4	18	a	0	-3.64286	food	low	ud	0.196078	1
geronimo-kenai	geronimo-kenai-geronimopack	geronimo	kenai	geronimopack	0	NA	NA	NA	0	5.35714	no_food	high	de	-0.461538	1
geronimo-kenai	geronimo-kenai-geronimopack	geronimo	kenai	geronimopack	0	NA	NA	NA	0	5.35714	no_food	low	de	-0.461538	1
geronimo-kenai	geronimo-kenai-geronimopack	geronimo	kenai	geronimopack	1	10.6	2.2	v	0	5.35714	no_food	high	de	-0.461538	1
geronimo-kenai	geronimo-kenai-geronimopack	geronimo	kenai	geronimopack	0	NA	NA	NA	0	5.35714	food	high	de	-0.461538	1
geronimo-kenai	geronimo-kenai-geronimopack	geronimo	kenai	geronimopack	0	NA	NA	NA	0	5.35714	food	high	de	-0.461538	1
geronimo-kenai	geronimo-kenai-geronimopack	geronimo	kenai	geronimopack	1	8.6	1.8	a	0	5.35714	no_food	high	de	-0.461538	1
geronimo-kenai	geronimo-kenai-geronimopack	geronimo	kenai	geronimopack	0	NA	NA	NA	0	5.35714	food	low	de	-0.461538	1
geronimo-kenai	geronimo-kenai-geronimopack	geronimo	kenai	geronimopack	0	NA	NA	NA	0	5.35714	no_food	low	de	-0.461538	1
geronimo-kenai	geronimo-kenai-geronimopack	geronimo	kenai	geronimopack	0	NA	NA	NA	0	5.35714	food	high	de	-0.461538	1
amarok-kenai	amarok-kenai-geronimopack	kenai	amarok	geronimopack	0	NA	NA	NA	0	-1.71429	no_food	low	de	-0.0232558	1
amarok-kenai	amarok-kenai-geronimopack	kenai	amarok	geronimopack	1	56	6.6	v	0	-1.71429	no_food	low	de	-0.0232558	1
amarok-kenai	amarok-kenai-geronimopack	kenai	amarok	geronimopack	0	NA	NA	NA	0	-1.71429	no_food	low	ud	-0.0232558	1
amarok-kenai	amarok-kenai-geronimopack	amarok	kenai	geronimopack	0	NA	NA	NA	0	1.71429	food	high	de	0.0232558	1
amarok-kenai	amarok-kenai-geronimopack	amarok	kenai	geronimopack	0	NA	NA	NA	0	1.71429	food	high	de	0.0232558	1
amarok-kenai	amarok-kenai-geronimopack	amarok	kenai	geronimopack	1	2.4	25.2	v	0	1.71429	no_food	high	de	0.0232558	1
nanuk-una	nanuk-una-nanukpack	nanuk	una	nanukpack	0	NA	NA	NA	0	3.5	food	high	de	-0.0909091	1
nanuk-una	nanuk-una-nanukpack	nanuk	una	nanukpack	1	162.2	2.8	v	1	3.5	no_food	high	de	-0.0909091	1
nanuk-una	nanuk-una-nanukpack	nanuk	una	nanukpack	0	NA	NA	NA	0	3.5	no_food	high	de	-0.0909091	1
nanuk-una	nanuk-una-nanukpack	nanuk	una	nanukpack	0	NA	NA	NA	0	3.5	food	high	de	-0.0909091	1
nanuk-una	nanuk-una-nanukpack	nanuk	una	nanukpack	0	NA	NA	NA	0	3.5	food	high	de	-0.0909091	1
yukon-una	yukon-una-nanukpack	yukon	una	nanukpack	0	NA	NA	NA	0	2.5	no_food	low	de	0.232323	0.909091
yukon-una	yukon-una-nanukpack	yukon	una	nanukpack	0	NA	NA	NA	0	2.5	no_food	low	de	0.232323	0.909091
yukon-una	yukon-una-nanukpack	yukon	una	nanukpack	1	83.6	44.6	a	1	2.5	no_food	high	de	0.232323	0.909091
yukon-una	yukon-una-nanukpack	yukon	una	nanukpack	1	5	2.4	v	0	2.5	no_food	high	de	0.232323	0.909091
yukon-una	yukon-una-nanukpack	yukon	una	nanukpack	0	NA	NA	NA	0	2.5	food	low	de	0.232323	0.909091
yukon-una	yukon-una-nanukpack	yukon	una	nanukpack	1	498	19.8	v	1	2.5	no_food	high	de	0.232323	0.909091
yukon-una	yukon-una-nanukpack	yukon	una	nanukpack	1	271.4	11	a	0	2.5	no_food	high	de	0.232323	0.909091
yukon-una	yukon-una-nanukpack	yukon	una	nanukpack	0	NA	NA	NA	0	2.5	no_food	low	de	0.232323	0.909091
yukon-una	yukon-una-nanukpack	yukon	una	nanukpack	0	NA	NA	NA	0	2.5	no_food	high	de	0.232323	0.909091
nanuk-yukon	nanuk-yukon-nanukpack	nanuk	yukon	nanukpack	0	NA	NA	NA	0	4	no_food	high	de	-0.621622	1
nanuk-yukon	nanuk-yukon-nanukpack	nanuk	yukon	nanukpack	1	2.2	1.4	v	0	4	no_food	low	de	-0.621622	1
nanuk-yukon	nanuk-yukon-nanukpack	nanuk	yukon	nanukpack	1	243.8	0.8	a	0	4	no_food	low	de	-0.621622	1
nanuk-yukon	nanuk-yukon-nanukpack	nanuk	yukon	nanukpack	1	278.8	1.8	v	1	4	no_food	high	de	-0.621622	1
nanuk-yukon	nanuk-yukon-nanukpack	nanuk	yukon	nanukpack	0	NA	NA	NA	0	4	no_food	high	de	-0.621622	1
nanuk-yukon	nanuk-yukon-nanukpack	nanuk	yukon	nanukpack	0	NA	NA	NA	0	4	no_food	high	de	-0.621622	1
tatonga-wamblee	tatonga-wamblee-wambleepack	tatonga	wamblee	wambleepack	0	NA	NA	NA	0	-2	food	low	ud	0.5	-0.142857
tatonga-wamblee	tatonga-wamblee-wambleepack	wamblee	tatonga	wambleepack	0	NA	NA	NA	0	2	food	low	ud	-0.5	0.142857
tatonga-wamblee	tatonga-wamblee-wambleepack	wamblee	tatonga	wambleepack	0	NA	NA	NA	0	2	food	high	ud	-0.5	0.142857
tatonga-wamblee	tatonga-wamblee-wambleepack	wamblee	tatonga	wambleepack	0	NA	NA	NA	0	2	food	high	ud	-0.5	0.142857
tatonga-wamblee	tatonga-wamblee-wambleepack	wamblee	tatonga	wambleepack	0	NA	NA	NA	0	2	food	low	ud	-0.5	0.142857
												30.9859

## Sheet: Model_2_3_4_5
dyad	dyadpack	aggressor	victim	pack	rec	rec_lat	rec_lat_rel	rec_dur	rec_dur_rel	rec_intesity	initiator	init_0_1	byst_before_rec	Rank_distance	context	intensity_aggr	de_und	affil_recipr	aggr_recipr
kaspar-aragorn	kaspar-aragorn-kasparpack	kaspar	Aragorn	kasparpack	1	409.2	0.682	2	0.00333333	simple	v	1	1	5.62105	no_food	high	de	-0.191489	0.9375
kaspar-aragorn	kaspar-aragorn-kasparpack	kaspar	Aragorn	kasparpack	1	19.4	0.0323333	3.2	0.00533333	simple	v	1	1	5.62105	no_food	high	de	-0.191489	0.9375
kaspar-aragorn	kaspar-aragorn-kasparpack	kaspar	Aragorn	kasparpack	1	124	0.206667	9.2	0.0153333	complex	v	1	0	5.62105	no_food	high	de	-0.191489	0.9375
kaspar-aragorn	kaspar-aragorn-kasparpack	kaspar	Aragorn	kasparpack	1	7.4	0.0123333	1	0.00166667	complex	v	1	0	5.62105	no_food	low	de	-0.191489	0.9375
kaspar-aragorn	kaspar-aragorn-kasparpack	kaspar	Aragorn	kasparpack	1	101	0.168333	2.8	0.00466667	complex	v	1	1	5.62105	no_food	low	de	-0.191489	0.9375
kaspar-aragorn	kaspar-aragorn-kasparpack	kaspar	Aragorn	kasparpack	1	0	0	0.6	0.001	complex	v	1	0	5.62105	no_food	low	de	-0.191489	0.9375
kaspar-aragorn	kaspar-aragorn-kasparpack	kaspar	Aragorn	kasparpack	1	221.4	0.369	20	0.0333333	complex	v	1	1	5.62105	no_food	high	de	-0.191489	0.9375
kaspar-aragorn	kaspar-aragorn-kasparpack	kaspar	Aragorn	kasparpack	1	506.8	0.844667	14.6	0.0243333	complex	v	1	1	5.62105	no_food	high	de	-0.191489	0.9375
kaspar-aragorn	kaspar-aragorn-kasparpack	kaspar	Aragorn	kasparpack	1	3.8	0.00633333	11.8	0.0196667	complex	a	0	0	5.62105	no_food	high	de	-0.191489	0.9375
kaspar-aragorn	kaspar-aragorn-kasparpack	kaspar	Aragorn	kasparpack	1	59.4	0.099	4	0.00666667	complex	v	1	0	5.62105	no_food	high	de	-0.191489	0.9375
kaspar-aragorn	kaspar-aragorn-kasparpack	kaspar	Aragorn	kasparpack	1	145.8	0.243	3	0.005	complex	v	1	0	5.62105	no_food	high	de	-0.191489	0.9375
kaspar-tala	kaspar-tala-kasparpack	kaspar	tala	kasparpack	1	277.4	0.462333	19.2	0.032	simple	a	0	1	9.37895	food	high	de	-0.175439	0.692308
kaspar-tala	kaspar-tala-kasparpack	kaspar	tala	kasparpack	1	0	0	6.6	0.011	simple	v	1	0	9.37895	no_food	low	de	-0.175439	0.692308
kaspar-tala	kaspar-tala-kasparpack	kaspar	tala	kasparpack	1	30.6	0.051	11.4	0.019	simple	v	1	0	9.37895	food	low	de	-0.175439	0.692308
kaspar-tala	kaspar-tala-kasparpack	kaspar	tala	kasparpack	1	25.6	0.0426667	6	0.01	simple	v	1	1	9.37895	no_food	low	de	-0.175439	0.692308
kaspar-tala	kaspar-tala-kasparpack	kaspar	tala	kasparpack	1	16.8	0.028	0.8	0.00133333	simple	v	1	0	9.37895	food	low	de	-0.175439	0.692308
kaspar-tala	kaspar-tala-kasparpack	kaspar	tala	kasparpack	1	0.8	0.00133333	10.6	0.0176667	complex	v	1	0	9.37895	no_food	low	de	-0.175439	0.692308
kaspar-tala	kaspar-tala-kasparpack	kaspar	tala	kasparpack	1	11.2	0.0186667	2.4	0.004	complex	v	1	0	9.37895	food	high	de	-0.175439	0.692308
kaspar-tala	kaspar-tala-kasparpack	kaspar	tala	kasparpack	1	5.2	0.00866667	1.4	0.00233333	complex	v	1	0	9.37895	no_food	high	de	-0.175439	0.692308
kaspar-chitto	kaspar-chitto-kasparpack	kaspar	chitto	kasparpack	1	0	0	1.2	0.002	complex	v	1	0	19.5	no_food	high	de	-0.285714	1
kaspar-chitto	kaspar-chitto-kasparpack	kaspar	chitto	kasparpack	1	69.4	0.115667	3.8	0.00633333	simple	a	0	1	19.5	food	low	de	-0.285714	1
kaspar-chitto	kaspar-chitto-kasparpack	kaspar	chitto	kasparpack	1	2.6	0.00433333	9.2	0.0153333	complex	v	1	0	19.5	no_food	high	de	-0.285714	1
kaspar-chitto	kaspar-chitto-kasparpack	kaspar	chitto	kasparpack	1	90	0.15	2.6	0.00433333	complex	v	1	1	19.5	no_food	low	de	-0.285714	1
kaspar-chitto	kaspar-chitto-kasparpack	kaspar	chitto	kasparpack	1	41.4	0.069	9	0.015	simple	v	1	0	19.5	food	low	de	-0.285714	1
kaspar-chitto	kaspar-chitto-kasparpack	kaspar	chitto	kasparpack	1	475.6	0.792667	2.6	0.00433333	simple	v	1	0	19.5	food	high	de	-0.285714	1
kaspar-chitto	kaspar-chitto-kasparpack	kaspar	chitto	kasparpack	1	2.8	0.00466667	3	0.005	complex	v	1	0	19.5	no_food	high	de	-0.285714	1
kaspar-chitto	kaspar-chitto-kasparpack	kaspar	chitto	kasparpack	1	12.2	0.0203333	15	0.025	complex	v	1	0	19.5	no_food	low	de	-0.285714	1
kaspar-chitto	kaspar-chitto-kasparpack	kaspar	chitto	kasparpack	1	12.4	0.0206667	1.6	0.00266667	complex	v	1	0	19.5	no_food	high	de	-0.285714	1
kaspar-chitto	kaspar-chitto-kasparpack	kaspar	chitto	kasparpack	1	4.6	0.00766667	5.4	0.009	simple	v	1	0	19.5	no_food	high	de	-0.285714	1
aragorn-tala	aragorn-tala-kasparpack	tala	Aragorn	kasparpack	1	41.8	0.0696667	1.6	0.00266667	simple	a	0	0	-3.75791	no_food	high	de	0.05	0
aragorn-tala	aragorn-tala-kasparpack	aragorn	tala	kasparpack	1	51.2	0.0853333	4.4	0.00733333	simple	v	1	1	3.75791	no_food	high	de	-0.05	0
aragorn-tala	aragorn-tala-kasparpack	aragorn	tala	kasparpack	1	68.6	0.114333	1.6	0.00266667	simple	a	0	1	3.75791	no_food	high	de	-0.05	0
aragorn-tala	aragorn-tala-kasparpack	aragorn	tala	kasparpack	1	54.8	0.0913333	3.6	0.006	complex	v	1	1	3.75791	no_food	high	de	-0.05	0
aragorn-tala	aragorn-tala-kasparpack	aragorn	tala	kasparpack	1	0	0	4.2	0.007	simple	v	1	0	3.75791	no_food	high	de	-0.05	0
aragorn-chitto	aragorn-chitto-kasparpack	aragorn	chitto	kasparpack	1	9	0.015	11	0.0183333	complex	v	1	0	13.879	no_food	high	de	-0.362637	1
aragorn-chitto	aragorn-chitto-kasparpack	aragorn	chitto	kasparpack	1	407	0.678333	4.4	0.00733333	complex	v	1	0	13.879	no_food	high	de	-0.362637	1
aragorn-chitto	aragorn-chitto-kasparpack	aragorn	chitto	kasparpack	1	0.2	0.000333333	7.7	0.0128333	simple	v	1	0	13.879	no_food	high	de	-0.362637	1
tala-shima	tala-shima-kasparpack	tala	shima	kasparpack	1	153.4	0.255667	8.2	0.0136667	complex	v	1	1	6.12105	no_food	high	de	0.235294	0.846154
tala-shima	tala-shima-kasparpack	tala	shima	kasparpack	1	332	0.553333	6	0.01	complex	v	1	1	6.12105	no_food	high	de	0.235294	0.846154
tala-shima	tala-shima-kasparpack	tala	shima	kasparpack	1	9.2	0.0153333	1.4	0.00233333	complex	v	1	0	6.12105	no_food	high	de	0.235294	0.846154
tala-shima	tala-shima-kasparpack	tala	shima	kasparpack	1	582	0.97	1.8	0.003	simple	v	1	1	6.12105	no_food	low	de	0.235294	0.846154
tala-shima	tala-shima-kasparpack	shima	tala	kasparpack	1	34.8	0.058	3	0.005	simple	v	1	1	-6.12105	no_food	low	de	-0.235294	-0.846154
tala-chitto	tala-chitto-kasparpack	tala	chitto	kasparpack	1	28.2	0.047	16.4	0.0273333	complex	v	1	0	10.121	no_food	high	de	-0.0621469	0.6
tala-chitto	tala-chitto-kasparpack	tala	chitto	kasparpack	1	70.4	0.117333	35.8	0.0596667	simple	a	0	1	10.121	no_food	low	de	-0.0621469	0.6
tala-chitto	tala-chitto-kasparpack	tala	chitto	kasparpack	1	350.6	0.584333	8.8	0.0146667	simple	a	0	0	10.121	food	high	ud	-0.0621469	0.6
tala-chitto	tala-chitto-kasparpack	tala	chitto	kasparpack	1	7.6	0.0126667	1.2	0.002	complex	v	1	1	10.121	no_food	high	ud	-0.0621469	0.6
tala-chitto	tala-chitto-kasparpack	tala	chitto	kasparpack	1	17.4	0.029	0.8	0.00133333	complex	v	1	0	10.121	no_food	high	de	-0.0621469	0.6
tala-chitto	tala-chitto-kasparpack	tala	chitto	kasparpack	1	7.6	0.0126667	4.2	0.007	simple	v	1	1	10.121	no_food	high	de	-0.0621469	0.6
tala-chitto	tala-chitto-kasparpack	tala	chitto	kasparpack	1	1	0.00166667	23.2	0.0386667	simple	v	1	0	10.121	no_food	high	de	-0.0621469	0.6
tala-chitto	tala-chitto-kasparpack	tala	chitto	kasparpack	1	129.4	0.215667	1	0.00166667	complex	v	1	1	10.121	no_food	high	ud	-0.0621469	0.6
tala-chitto	tala-chitto-kasparpack	tala	chitto	kasparpack	1	3.8	0.00633333	1.4	0.00233333	complex	v	1	0	10.121	no_food	low	ud	-0.0621469	0.6
tala-chitto	tala-chitto-kasparpack	tala	chitto	kasparpack	1	11.8	0.0196667	65	0.108333	simple	v	1	0	10.121	no_food	low	de	-0.0621469	0.6
tala-chitto	tala-chitto-kasparpack	tala	chitto	kasparpack	1	24.4	0.0406667	16.6	0.0276667	simple	v	1	0	10.121	no_food	high	de	-0.0621469	0.6
tala-chitto	tala-chitto-kasparpack	tala	chitto	kasparpack	1	27.8	0.0463333	5.6	0.00933333	complex	a	0	0	10.121	no_food	high	de	-0.0621469	0.6
geronimo-amarok	geronimo-amarok-geronimopack	geronimo	amarok	geronimopack	1	56	0.0933333	2.2	0.00366667	complex	v	1	0	3.64286	no_food	high	de	-0.196078	1
geronimo-amarok	geronimo-amarok-geronimopack	geronimo	amarok	geronimopack	1	2	0.00333333	2	0.00333333	complex	v	1	0	3.64286	no_food	high	de	-0.196078	1
geronimo-amarok	geronimo-amarok-geronimopack	amarok	geronimo	geronimopack	1	74.4	0.124	18	0.03	simple	a	0	0	-3.64286	food	low	ud	0.196078	1
geronimo-kenai	geronimo-kenai-geronimopack	geronimo	kenai	geronimopack	1	10.6	0.0176667	2.2	0.00366667	simple	v	1	0	5.35714	no_food	high	de	-0.461538	1
geronimo-kenai	geronimo-kenai-geronimopack	geronimo	kenai	geronimopack	1	8.6	0.0143333	1.8	0.003	complex	a	0	0	5.35714	no_food	high	de	-0.461538	1
amarok-kenai	amarok-kenai-geronimopack	kenai	amarok	geronimopack	1	56	0.0933333	6.6	0.011	simple	v	1	0	-1.71429	no_food	low	de	-0.0232558	1
amarok-kenai	amarok-kenai-geronimopack	amarok	kenai	geronimopack	1	2.4	0.004	25.2	0.042	complex	v	1	0	1.71429	no_food	high	de	0.0232558	1
nanuk-una	nanuk-una-nanukpack	nanuk	una	nanukpack	1	162.2	0.270333	2.8	0.00466667	simple	v	1	1	3.5	no_food	high	de	-0.0909091	1
yukon-una	yukon-una-nanukpack	yukon	una	nanukpack	1	83.6	0.139333	44.6	0.0743333	complex	a	0	1	2.5	no_food	high	de	0.232323	0.909091
yukon-una	yukon-una-nanukpack	yukon	una	nanukpack	1	5	0.00833333	2.4	0.004	complex	v	1	0	2.5	no_food	high	de	0.232323	0.909091
yukon-una	yukon-una-nanukpack	yukon	una	nanukpack	1	498	0.83	19.8	0.033	complex	v	1	1	2.5	no_food	high	de	0.232323	0.909091
yukon-una	yukon-una-nanukpack	yukon	una	nanukpack	1	271.4	0.452333	11	0.0183333	complex	a	0	0	2.5	no_food	high	de	0.232323	0.909091
nanuk-yukon	nanuk-yukon-nanukpack	nanuk	yukon	nanukpack	1	2.2	0.00366667	1.4	0.00233333	simple	v	1	0	4	no_food	low	de	-0.621622	1
nanuk-yukon	nanuk-yukon-nanukpack	nanuk	yukon	nanukpack	1	243.8	0.406333	0.8	0.00133333	simple	a	0	0	4	no_food	low	de	-0.621622	1
nanuk-yukon	nanuk-yukon-nanukpack	nanuk	yukon	nanukpack	1	278.8	0.464667	1.8	0.003	complex	v	1	1	4	no_food	high	de	-0.621622	1

## Sheet: Wolf-Dog comparison
Dyads	species	tot_conflicts	0-3bodylength_PC	>3bodylength_PC	0-3bodylength_MC	>3bodylength_MC	high_intens_conf	low_intens_conf	tot_conflicts
kaspar-aragorn	wolves	23	164.174	435	183.104	394	14	9	23
kaspar-tala	wolves	10	155.496	447.762	110.515	484.169	5	5	10
kaspar-chitto	wolves	15	196.187	401.6	143.68	456.32	8	7	15
aragorn-tala	wolves	9	222.089	376.4	184.133	415.867	7	2	9
aragorn-chitto	wolves	4	184.1	410.05	270.65	329.35	4	0	4
tala-shima	wolves	32	107.425	484.356	120.031	469.812	17	15	32
tala-chitto	wolves	27	156.896	443.104	105.2	484.704	18	9	27
chitto-shima	wolves	3	124.8	473.4	264.6	335.4	1	2	3
geronimo-amarok	wolves	12	172.75	420.2	291.45	298.5	5	7	12
geronimo-kenai	wolves	9	219.178	359.089	83.6	512.689	6	3	9
amarok-kenai	wolves	6	73.4	526.6	107.133	444	3	3	6
nanuk-yukon	wolves	6	39.7333	560.267	67.2667	531.9	4	2	6
nanuk-una	wolves	5	170.92	418.36	164.12	435.88	5	0	5
yukon-una	wolves	9	120.333	479.4	13.9556	586.067	5	4	9
wamblee-tatonga	wolves	5	167.76	432.24	103.6	496.4	2	3	5
rafiki-maisha	dogs	7	25.9	566.43	115.05	484.95	5	2	7
rafiki-binti	dogs	4	30.6	569.4	144.9	455.1	4	0	4
kilio-meru	dogs	5	31	569	98.1	424.94	4	1	5
kilio-bashira	dogs	2	29.5	570.5	274.8	246.1	2	0	2
meru-nia	dogs	2	60.7	539.3	191.4	408.6	2	0	2
asali-bora	dogs	5	71	529	148.2	461.8	5	0	5
nuru-zuri	dogs	2	63.4	536.6	132.4	467.6	2	0	2
layla-zuri	dogs	2	63.3	503.1	97.9	502.1	2	0	2
